# Supplementary material for: Transcriptional analysis of the effect of exogenous decanoic acid stress on Streptomyces roseosporus
Source: Microb Cell Fact. 2013 Feb 21;12:19. doi: 10.1186/1475-2859-12-19 (PMC3724488; doi:10.1186/1475-2859-12-19)
Supplement: Additional file 1: Table S1 — Statistically significant log2 gene expression values for S. roseosporus cultures responding to decanoic acid stress. [file 1475-2859-12-19-S1.xlsx]

## Sheet: Sample_CK-VS-Sample_deal.GeneDi
geneID	locus	gene description	geneLength	Sample_treat-Expression	Sample_control-Expression	Sample_treat-RPKM	Sample_control-RPKM	log2 Ratio(Sample_treat/Sample_control)	Up-down-Regulation(Sample_treat/Sample_control)	P-value	FDR
lcl|NZ_DS999644.1_cdsid_ZP_06582364.1	SSGG_00191	peroxidase/catalase	2256	316	53	414.151	69.2226	2.58084	up	3.84e-47	2.05e-44
lcl|NZ_DS999644.1_cdsid_ZP_06582413.1	SSGG_00240	peptide synthetase 2	7848	63	182	23.7352	68.3319	-1.52553	down	1.16e-14	1.55e-12
lcl|NZ_DS999644.1_cdsid_ZP_06582475.1	SSGG_00302	secreted tripeptidyl aminopeptidase	1584	113	22	210.928	40.9241	2.36573	up	3.09e-16	4.89e-14
lcl|NZ_DS999644.1_cdsid_ZP_06582575.1	SSGG_00402	oxygenase	975	40	7	121.302	21.1546	2.51956	up	5.88e-07	3.16e-05
lcl|NZ_DS999644.1_cdsid_ZP_06582577.1	SSGG_00404	GTP cyclohydrolase I	588	78	23	392.219	115.256	1.76682	up	2.07e-08	1.44e-06
lcl|NZ_DS999644.1_cdsid_ZP_06583021.1	SSGG_00405	radical SAM domain-containing protein	2292	67	22	86.4313	28.2826	1.61164	up	1.15e-06	5.87e-05
lcl|NZ_DS999644.1_cdsid_ZP_06582601.1	SSGG_00427	rifamycin polyketide synthase	16626	138	1132	24.5416	200.618	-3.03115	down	4.71e-194	9.19e-191
lcl|NZ_DS999644.1_cdsid_ZP_06582643.1	SSGG_00470	conserved hypothetical protein	207	54	17	771.32	241.986	1.67241	up	7.61e-06	0.000325693
lcl|NZ_DS999644.1_cdsid_ZP_06582694.1	SSGG_00521	conserved hypothetical protein	450	64	9	420.512	58.9306	2.83506	up	1.23e-11	1.2e-09
lcl|NZ_DS999644.1_cdsid_ZP_06582737.1	SSGG_00564	SAM synthetase	1209	143	56	349.72	136.481	1.3575	up	3.44e-10	3.1e-08
lcl|NZ_DS999644.1_cdsid_ZP_06582741.1	SSGG_00568	conserved hypothetical protein	408	50	9	362.344	64.997	2.47891	up	2.87e-08	1.98e-06
lcl|NZ_DS999644.1_cdsid_ZP_06582914.1	SSGG_00741	proteasome component	1362	104	50	225.771	108.169	1.06157	up	1.07e-05	0.00043933
lcl|NZ_DS999644.1_cdsid_ZP_06582920.1	SSGG_00747	predicted protein	228	351	110	4551.8	1421.57	1.67895	up	9.36e-31	2.89e-28
lcl|NZ_DS999644.1_cdsid_ZP_06582921.1	SSGG_00748	proteasome component	1494	86	30	170.2	59.1673	1.52436	up	1.16e-07	7.01e-06
lcl|NZ_DS999644.1_cdsid_ZP_06582923.1	SSGG_00750	AAA-family ATPase	1767	238	75	398.246	125.065	1.67098	up	3.21e-21	6.97e-19
lcl|NZ_DS999644.1_cdsid_ZP_06585182.1	SSGG_00768	cysteinyl-tRNA synthetase	1401	56	19	118.185	39.9601	1.56441	up	1.39e-05	0.000556958
lcl|NZ_DS999644.1_cdsid_ZP_06583084.1	SSGG_00911	conserved hypothetical protein	114	22032	5021	571426	129777	2.13854	up	0	0
lcl|NZ_DS999644.1_cdsid_ZP_06583090.1	SSGG_00917	secreted protein	972	40	9	121.676	27.2827	2.15699	up	5.31e-06	0.000237492
lcl|NZ_DS999644.1_cdsid_ZP_06583099.1	SSGG_00926	integral membrane protein	429	129	16	889.085	109.894	3.01621	up	1.82e-23	4.84e-21
lcl|NZ_DS999644.1_cdsid_ZP_06583110.1	SSGG_00937	phosphohistidine phosphatase	519	54	8	307.636	45.4186	2.75987	up	9e-10	7.53e-08
lcl|NZ_DS999644.1_cdsid_ZP_06583144.1	SSGG_00971	transcriptional regulator	222	33	6	439.513	79.636	2.46441	up	7.96e-06	0.000335867
lcl|NZ_DS999644.1_cdsid_ZP_06583190.1	SSGG_01016	transport associated protein	303	85	22	829.444	213.94	1.95494	up	3.57e-10	3.17e-08
lcl|NZ_DS999644.1_cdsid_ZP_06583207.1	SSGG_01034	iron-regulated ABC-type transporter	1422	127	50	264.068	103.605	1.34981	up	3.91e-09	3.02e-07
lcl|NZ_DS999644.1_cdsid_ZP_06583215.1	SSGG_01042	transketolase	2088	86	24	121.781	33.8682	1.84628	up	1.27e-09	1.05e-07
lcl|NZ_DS999644.1_cdsid_ZP_06583280.1	SSGG_01107	branched chain amino acid binding protein	1221	36	2	87.1762	4.82642	4.17491	up	2.67e-09	2.09e-07
lcl|NZ_DS999644.1_cdsid_ZP_06583287.1	SSGG_01114	pyruvate kinase	1440	275	112	564.652	229.175	1.30092	up	3.26e-17	5.46e-15
lcl|NZ_DS999644.1_cdsid_ZP_06583376.1	SSGG_01203	conserved hypothetical protein	816	31	5	112.327	18.0547	2.63725	up	7.08e-06	0.000305376
lcl|NZ_DS999644.1_cdsid_ZP_06583476.1	SSGG_01303	integral membrane efflux protein	3156	88	15	82.4435	14.0044	2.55752	up	4.95e-14	6.31e-12
lcl|NZ_DS999644.1_cdsid_ZP_06583479.1	SSGG_01306	conserved hypothetical protein	279	69	21	731.233	221.782	1.72119	up	2.3e-07	1.32e-05
lcl|NZ_DS999644.1_cdsid_ZP_06583480.1	SSGG_01307	phage shock protein A	777	117	43	445.221	163.064	1.44908	up	2.5e-09	1.98e-07
lcl|NZ_DS999644.1_cdsid_ZP_06583495.1	SSGG_01322	Pyruvate dehydrogenase E1 component	2673	127	30	140.48	33.0699	2.08678	up	1.09e-15	1.68e-13
lcl|NZ_DS999644.1_cdsid_ZP_06583547.1	SSGG_01374	bi-functional protein	6048	115	31	56.2208	15.1029	1.89628	up	8.1e-13	9.13e-11
lcl|NZ_DS999644.1_cdsid_ZP_06583550.1	SSGG_01377	binding-protein-dependent transport systems inner membrane component	882	48	10	160.91	33.4074	2.26802	up	2.53e-07	1.44e-05
lcl|NZ_DS999644.1_cdsid_ZP_06583551.1	SSGG_01377	binding-protein-dependent transport systems inner membrane component	1020	33	6	95.6588	17.3325	2.46441	up	7.96e-06	0.000338301
lcl|NZ_DS999644.1_cdsid_ZP_06583552.1	SSGG_01379	extracellular solute-binding protein	1272	119	22	276.612	50.962	2.44037	up	1.32e-17	2.42e-15
lcl|NZ_DS999644.1_cdsid_ZP_06583578.1	SSGG_01405	glutamine synthetase	1362	43	6	93.3474	12.9803	2.84628	up	3.04e-08	2.07e-06
lcl|NZ_DS999644.1_cdsid_ZP_06583731.1	SSGG_01558	pyruvate dehydrogenase subunit E1	2733	77	21	83.3033	22.6408	1.87945	up	6.23e-09	4.56e-07
lcl|NZ_DS999644.1_cdsid_ZP_06583788.1	SSGG_01615	RNA polymerase principal sigma factor hrdA	1188	19	1	47.2877	2.48025	4.25291	up	2.03e-05	0.000777761
lcl|NZ_DS999644.1_cdsid_ZP_06583955.1	SSGG_01782	valyl-tRNA synthetase	2622	79	32	89.0852	35.9607	1.30876	up	6.03e-06	0.000261859
lcl|NZ_DS999644.1_cdsid_ZP_06583959.1	SSGG_01786	ATP-dependent Clp protease proteolytic subunit 1	618	180	60	861.182	286.071	1.58994	up	2.2e-15	3.23e-13
lcl|NZ_DS999644.1_cdsid_ZP_06583961.1	SSGG_01788	conserved hypothetical protein	195	36	6	545.857	90.6625	2.58994	up	1.55e-06	7.7e-05
lcl|NZ_DS999644.1_cdsid_ZP_06583976.1	SSGG_01803	Fe-Zn-superoxide dismutase SodF	642	129	57	594.108	261.608	1.18332	up	8.56e-08	5.34e-06
lcl|NZ_DS999644.1_cdsid_ZP_06583997.1	SSGG_01824	serine protease	3303	325	154	290.928	137.38	1.08249	up	2.23e-15	3.19e-13
lcl|NZ_DS999644.1_cdsid_ZP_06584208.1	SSGG_02035	secreted tripeptidyl aminopeptidase	1449	94	31	191.81	63.0383	1.60537	up	8.59e-09	6.14e-07
lcl|NZ_DS999644.1_cdsid_ZP_06584377.1	SSGG_02204	predicted protein	330	291	83	2607.29	741.097	1.81482	up	1.52e-28	4.25e-26
lcl|NZ_DS999644.1_cdsid_ZP_06584426.1	SSGG_02253	secreted protease	2403	98	43	120.582	52.7261	1.19343	up	2.68e-06	0.000128688
lcl|NZ_DS999644.1_cdsid_ZP_06584434.1	SSGG_02261	4-hydroxyphenylpyruvate dioxygenase	1146	275	50	709.511	128.557	2.46441	up	3.45e-39	1.55e-36
lcl|NZ_DS999644.1_cdsid_ZP_06584483.1	SSGG_02310	predicted protein	264	1402	554	15702	6183.25	1.34451	up	3.04e-85	2.54e-82
lcl|NZ_DS999644.1_cdsid_ZP_06584490.1	SSGG_02317	peptide chain release factor 2	1107	87	32	232.371	85.1753	1.44793	up	2.88e-07	1.62e-05
lcl|NZ_DS999644.1_cdsid_ZP_06584598.1	SSGG_02425	acyl-CoA dehydrogenase	1158	17	56	43.4062	142.492	-1.71491	down	3.64e-06	0.000169557
lcl|NZ_DS999644.1_cdsid_ZP_06584642.1	SSGG_02469	integral membrane protein	903	56	12	183.363	39.1566	2.22737	up	3.46e-08	2.3e-06
lcl|NZ_DS999644.1_cdsid_ZP_06584650.1	SSGG_02477	phosphopyruvate hydratase	1281	101	35	233.122	80.5063	1.53391	up	7.73e-09	5.59e-07
lcl|NZ_DS999644.1_cdsid_ZP_06584656.1	SSGG_02483	lipoprotein	654	16	0	72.3358	0	6.17664	up	1.48e-05	0.000586874
lcl|NZ_DS999644.1_cdsid_ZP_06584821.1	SSGG_02544	galactose-1-phosphate uridylyltransferase	903	54	11	176.814	35.8935	2.30044	up	3.34e-08	2.25e-06
lcl|NZ_DS999644.1_cdsid_ZP_06584831.1	SSGG_02659	predicted protein	225	38	5	499.358	65.4785	2.93098	up	1.32e-07	7.84e-06
lcl|NZ_DS999644.1_cdsid_ZP_06584835.1	SSGG_02663	molybdopterin oxidoreductase	2280	0	18	0	23.2621	#NUM!	down	3.94e-06	0.000180523
lcl|NZ_DS999644.1_cdsid_ZP_06584841.1	SSGG_02669	sigma factor	1002	124	52	365.902	152.914	1.25874	up	3.56e-08	2.35e-06
lcl|NZ_DS999644.1_cdsid_ZP_06584860.1	SSGG_02688	conserved hypothetical protein	720	153	6	628.304	24.5544	4.67741	up	2.34e-38	9.13e-36
lcl|NZ_DS999644.1_cdsid_ZP_06584897.1	SSGG_02725	conserved hypothetical protein	1125	71	15	186.602	39.2871	2.24784	up	3.86e-10	3.37e-08
lcl|NZ_DS999644.1_cdsid_ZP_06584952.1	SSGG_02780	cytochrome C assembly protein	1083	31	6	84.6339	16.3243	2.37422	up	2.33e-05	0.000862842
lcl|NZ_DS999644.1_cdsid_ZP_06585003.1	SSGG_02831	phage transcriptional regulator	213	44	7	610.779	96.8344	2.65706	up	6.53e-08	4.16e-06
lcl|NZ_DS999644.1_cdsid_ZP_06585205.1	SSGG_03033	conserved hypothetical protein	705	41	11	171.951	45.9743	1.9031	up	2.13e-05	0.000804773
lcl|NZ_DS999644.1_cdsid_ZP_06585222.1	SSGG_03050	conserved hypothetical protein	966	43	11	131.614	33.5526	1.97182	up	8.21e-06	0.000343699
lcl|NZ_DS999644.1_cdsid_ZP_06585478.1	SSGG_03306	phenylacetic acid degradation protein	984	66	15	198.317	44.9166	2.14249	up	4.8e-09	3.61e-07
lcl|NZ_DS999644.1_cdsid_ZP_06585532.1	SSGG_03360	bifunctional thioredoxin reductase/thioredoxin	333	84	28	745.841	247.756	1.58994	up	6.64e-08	4.19e-06
lcl|NZ_DS999644.1_cdsid_ZP_06585533.1	SSGG_03361	thioredoxin reductase	972	125	31	380.237	93.9738	2.01657	up	7.35e-15	1.03e-12
lcl|NZ_DS999644.1_cdsid_ZP_06585585.1	SSGG_03413	cytochrome bd-I oxidase subunit I	1512	432	189	844.779	368.317	1.19763	up	3.55e-23	8.68e-21
lcl|NZ_DS999644.1_cdsid_ZP_06585586.1	SSGG_03414	cytochrome bd-I oxidase subunit II	1002	113	50	333.443	147.033	1.1813	up	5.65e-07	3.1e-05
lcl|NZ_DS999644.1_cdsid_ZP_06585606.1	SSGG_03434	secreted protein	642	90	39	414.494	178.995	1.21143	up	5.36e-06	0.000237952
lcl|NZ_DS999644.1_cdsid_ZP_06585607.1	SSGG_03435	conserved hypothetical protein	750	258	102	1017.11	400.728	1.34378	up	5.38e-17	8.76e-15
lcl|NZ_DS999644.1_cdsid_ZP_06585678.1	SSGG_03507	predicted protein	552	51	6	273.176	32.0275	3.09245	up	2.92e-10	2.67e-08
lcl|NZ_DS999644.1_cdsid_ZP_06585786.1	SSGG_03614	FAD linked oxidase	1380	32	4	68.5617	8.54067	3.00498	up	1.03e-06	5.3e-05
lcl|NZ_DS999644.1_cdsid_ZP_06585818.1	SSGG_03646	predicted protein	168	39	10	686.383	175.389	1.96846	up	2.26e-05	0.000845024
lcl|NZ_DS999644.1_cdsid_ZP_06585828.1	SSGG_03656	predicted protein	204	65	8	942.094	115.55	3.02735	up	1.63e-12	1.77e-10
lcl|NZ_DS999644.1_cdsid_ZP_06585829.1	SSGG_03657	conserved hypothetical protein	321	394	113	3629.13	1037.25	1.80686	up	7.32e-38	2.68e-35
lcl|NZ_DS999644.1_cdsid_ZP_06585857.1	SSGG_03685	fructose-bisphosphate aldolase	1032	193	75	552.953	214.138	1.36862	up	2.07e-13	2.47e-11
lcl|NZ_DS999644.1_cdsid_ZP_06586028.1	SSGG_03856	hsp60-like protein	1623	1079	456	1965.68	827.861	1.24757	up	5.56e-59	3.26e-56
lcl|NZ_DS999644.1_cdsid_ZP_06586337.1	SSGG_04165	NuoA	360	35	6	287.459	49.1089	2.5493	up	2.68e-06	0.000127927
lcl|NZ_DS999644.1_cdsid_ZP_06586338.1	SSGG_04166	NADH dehydrogenase subunit B	555	30	4	159.823	21.2363	2.91187	up	3.31e-06	0.000155034
lcl|NZ_DS999644.1_cdsid_ZP_06586339.1	SSGG_04167	NuoC	726	41	4	166.978	16.2343	3.36253	up	4.77e-09	3.63e-07
lcl|NZ_DS999644.1_cdsid_ZP_06586340.1	SSGG_04168	NuoD	1323	85	5	189.963	11.1358	4.09245	up	3.46e-20	7e-18
lcl|NZ_DS999644.1_cdsid_ZP_06586341.1	SSGG_04169	NADH dehydrogenase subunit E	840	40	1	140.796	3.50778	5.32691	up	1.82e-11	1.75e-09
lcl|NZ_DS999644.1_cdsid_ZP_06586342.1	SSGG_04170	NADH dehydrogenase I chain F	1380	155	15	332.096	32.0275	3.37422	up	7.35e-31	2.39e-28
lcl|NZ_DS999644.1_cdsid_ZP_06586343.1	SSGG_04171	NuoG	2511	92	11	108.331	12.9079	3.06911	up	2.16e-17	3.72e-15
lcl|NZ_DS999644.1_cdsid_ZP_06586344.1	SSGG_04172	NADH-quinone oxidoreductase subunit H	1410	40	2	83.8787	4.17948	4.32691	up	2.01e-10	1.87e-08
lcl|NZ_DS999644.1_cdsid_ZP_06586345.1	SSGG_04173	NADH dehydrogenase subunit I	840	97	16	341.431	56.1244	2.6049	up	1.28e-15	1.93e-13
lcl|NZ_DS999644.1_cdsid_ZP_06586346.1	SSGG_04174	NADH dehydrogenase subunit J	870	64	7	217.506	23.7077	3.19763	up	6.3e-13	7.24e-11
lcl|NZ_DS999644.1_cdsid_ZP_06586348.1	SSGG_04176	NADH dehydrogenase subunit L	1896	73	12	113.84	18.6489	2.60984	up	4.21e-12	4.33e-10
lcl|NZ_DS999644.1_cdsid_ZP_06586350.1	SSGG_04178	NADH dehydrogenase subunit N	1620	60	8	109.508	14.5508	2.91187	up	2.96e-11	2.8e-09
lcl|NZ_DS999644.1_cdsid_ZP_06586429.1	SSGG_04257	elongation factor	1194	394	191	975.67	471.346	1.04961	up	1.68e-17	2.99e-15
lcl|NZ_DS999644.1_cdsid_ZP_06586453.1	SSGG_04281	50S ribosomal protein L15	456	56	16	363.107	103.387	1.81234	up	1.42e-06	7.11e-05
lcl|NZ_DS999644.1_cdsid_ZP_06586461.1	SSGG_04289	RNA polymerase alpha subunit	1023	69	23	199.427	66.2466	1.58994	up	1.01e-06	5.27e-05
lcl|NZ_DS999644.1_cdsid_ZP_06586505.1	SSGG_04333	heat shock protein 18	309	247	79	2363.47	753.321	1.64957	up	1.36e-21	3.06e-19
lcl|NZ_DS999644.1_cdsid_ZP_06586506.1	SSGG_04334	hsp60-like protein	1626	1250	357	2273.01	646.932	1.81291	up	6.82e-117	8e-114
lcl|NZ_DS999644.1_cdsid_ZP_06586622.1	SSGG_04450	N-acetylneuraminic acid synthase	933	95	29	301.06	91.5857	1.71686	up	1.27e-09	1.03e-07
lcl|NZ_DS999644.1_cdsid_ZP_06586625.1	SSGG_04453	lipoprotein	1047	23	2	64.9519	5.62852	3.52854	up	1.01e-05	0.000416789
lcl|NZ_DS999644.1_cdsid_ZP_06586649.1	SSGG_04477	RNA polymerase ECF-subfamily sigma factor	594	157	317	781.491	1572.48	-1.00874	down	1.64e-13	2.05e-11
lcl|NZ_DS999644.1_cdsid_ZP_06584896.1	SSGG_04560	D-aminoacylase	1740	172	43	292.274	72.8166	2.00498	up	9.01e-20	1.76e-17
lcl|NZ_DS999644.1_cdsid_ZP_06586747.1	SSGG_04575	septum site-determining protein	1317	24	3	53.8811	6.71192	3.00498	up	2.64e-05	0.000961434
lcl|NZ_DS999644.1_cdsid_ZP_06586782.1	SSGG_04610	ATP-binding protein	1323	138	64	308.411	142.538	1.11351	up	1.32e-07	7.88e-06
lcl|NZ_DS999644.1_cdsid_ZP_06586783.1	SSGG_04611	predicted protein	732	33	4	133.295	16.1013	3.04938	up	5.73e-07	3.11e-05
lcl|NZ_DS999644.1_cdsid_ZP_06586817.1	SSGG_04645	4-hydroxy-3-methylbut-2-enyl diphosphate reductase	1032	19	1	54.4358	2.85517	4.25291	up	2.03e-05	0.000782878
lcl|NZ_DS999644.1_cdsid_ZP_06586851.1	SSGG_04679	predicted protein	1848	86	13	137.597	20.7278	2.73081	up	1.15e-14	1.57e-12
lcl|NZ_DS999644.1_cdsid_ZP_06586897.1	SSGG_04725	peptide transport system secreted peptide-binding protein	1620	126	15	229.968	27.2827	3.07537	up	2.29e-23	5.83e-21
lcl|NZ_DS999644.1_cdsid_ZP_06586920.1	SSGG_04748	membrane translocator	1750	39	7	65.8927	11.7861	2.48303	up	1.01e-06	5.29e-05
lcl|NZ_DS999644.1_cdsid_ZP_06586963.1	SSGG_04791	ATP-binding protein	285	140	65	1452.43	672.016	1.1119	up	1.11e-07	6.75e-06
lcl|NZ_DS999644.1_cdsid_ZP_06587004.1	SSGG_04832	catalase	1452	46	12	93.6704	24.3515	1.94358	up	4.82e-06	0.000217322
lcl|NZ_DS999644.1_cdsid_ZP_06587108.1	SSGG_04936	oxygenase subunit	1236	29	5	69.373	11.9196	2.54104	up	2.14e-05	0.000804251
lcl|NZ_DS999644.1_cdsid_ZP_06587156.1	SSGG_04984	F0F1 ATP synthase subunit alpha	1572	150	67	282.13	125.584	1.16771	up	1.09e-08	7.7e-07
lcl|NZ_DS999644.1_cdsid_ZP_06587158.1	SSGG_04986	H(+)-transporting ATP synthase	1443	146	69	299.156	140.894	1.08628	up	1.04e-07	6.39e-06
lcl|NZ_DS999644.1_cdsid_ZP_06587197.1	SSGG_05025	Secreted protein	1932	0	18	0	27.4522	4.77885	down	3.94e-06	0.000181944
lcl|NZ_DS999644.1_cdsid_ZP_06587209.1	SSGG_05037	cholesterol esterase	681	35	1	151.961	4.32677	5.13427	up	5.2e-10	4.49e-08
lcl|NZ_DS999644.1_cdsid_ZP_06587229.1	SSGG_05057	trehalose synthase	1707	34	4	58.892	6.90459	3.09245	up	3.18e-07	1.76e-05
lcl|NZ_DS999644.1_cdsid_ZP_06587230.1	SSGG_05058	alpha-amylase	2154	39	9	53.534	12.3114	2.12046	up	8.77e-06	0.000364703
lcl|NZ_DS999644.1_cdsid_ZP_06587233.1	SSGG_05061	metalloendopeptidase	2046	92	6	132.951	8.64086	3.94358	up	3.25e-21	6.8e-19
lcl|NZ_DS999644.1_cdsid_ZP_06587311.1	SSGG_05139	extracellular solute-binding protein	1671	72	12	127.399	21.16	2.58994	up	7.28e-12	7.23e-10
lcl|NZ_DS999644.1_cdsid_ZP_06587319.1	SSGG_05147	conserved hypothetical protein	891	8	36	26.5475	119.052	-2.16494	down	1.62e-05	0.000636405
lcl|NZ_DS999644.1_cdsid_ZP_06587366.1	SSGG_05194	delta-1-pyrroline-5-carboxylate dehydrogenase	1632	83	31	150.373	55.9697	1.42583	up	7.31e-07	3.86e-05
lcl|NZ_DS999644.1_cdsid_ZP_06587463.1	SSGG_05291	NsdA	1476	28	3	56.0896	5.98889	3.22737	up	2.44e-06	0.000118346
lcl|NZ_DS999644.1_cdsid_ZP_06587469.1	SSGG_05297	conserved hypothetical protein	594	32	6	159.285	29.763	2.42002	up	1.36e-05	0.000551347
lcl|NZ_DS999644.1_cdsid_ZP_06587545.1	SSGG_05373	bifunctional riboflavin kinase/FMN adenylyltransferase	939	27	4	85.0177	12.5518	2.75987	up	1.85e-05	0.000718482
lcl|NZ_DS999644.1_cdsid_ZP_06587567.1	SSGG_05395	30S ribosomal protein S15	291	38	9	386.102	91.1299	2.08298	up	1.44e-05	0.000575797
lcl|NZ_DS999644.1_cdsid_ZP_06587651.1	SSGG_05479	conserved hypothetical protein	234	94	40	1187.74	503.681	1.23764	up	2.24e-06	0.000109557
lcl|NZ_DS999644.1_cdsid_ZP_06587695.1	SSGG_05523	NapC	3699	14	328	11.1906	261.277	-4.54521	down	5.49e-79	4.02e-76
lcl|NZ_DS999644.1_cdsid_ZP_06587696.1	SSGG_05524	polyketide synthase	2710	25	521	27.2761	566.474	-4.3763	down	1.12e-121	1.64e-118
lcl|NZ_DS999644.1_cdsid_ZP_06587845.1	SSGG_05673	fibronectin type III domain-containing protein	2253	85	38	111.55	49.6974	1.16645	up	1.79e-05	0.00069788
lcl|NZ_DS999644.1_cdsid_ZP_06587905.1	SSGG_05733	regulatory protein	2754	24	2	25.7667	2.13982	3.58994	up	5.43e-06	0.000239152
lcl|NZ_DS999644.1_cdsid_ZP_06587923.1	SSGG_05751	conserved hypothetical protein	1647	44	9	78.9896	16.1013	2.29449	up	6.84e-07	3.65e-05
lcl|NZ_DS999644.1_cdsid_ZP_06587946.1	SSGG_05774	ABC transporter solute-binding protein	1446	32	5	65.4324	10.1886	2.68305	up	4.05e-06	0.00018416
lcl|NZ_DS999644.1_cdsid_ZP_06587950.1	SSGG_05778	solute-binding protein	1113	178	13	472.864	34.4159	3.78028	up	1.32e-38	5.51e-36
lcl|NZ_DS999644.1_cdsid_ZP_06587951.1	SSGG_05779	ABC transporter ATP-binding protein	780	19	1	72.0228	3.77761	4.25291	up	2.03e-05	0.000772711
lcl|NZ_DS999644.1_cdsid_ZP_06587964.1	SSGG_05792	3-ketoacyl-CoA thiolase/acetyl-CoA acetyltransferase	1221	26	87	62.9606	209.949	-1.73752	down	5.11e-09	3.79e-07
lcl|NZ_DS999644.1_cdsid_ZP_06588096.1	SSGG_05924	dehydrogenase	891	78	12	258.838	39.6839	2.70542	up	2.66e-13	3.12e-11
lcl|NZ_DS999644.1_cdsid_ZP_06588097.1	SSGG_05925	xanthine dehydrogenase family protein	600	46	13	226.682	63.8415	1.8281	up	1.14e-05	0.000465689
lcl|NZ_DS999644.1_cdsid_ZP_06588098.1	SSGG_05926	xanthine dehydrogenase	2409	208	35	255.292	42.8097	2.57614	up	1.69e-31	5.84e-29
lcl|NZ_DS999644.1_cdsid_ZP_06588202.1	SSGG_06030	dihydropyrimidinase	1401	19	0	40.0983	0	5.32547	up	1.84e-06	9.08e-05
lcl|NZ_DS999644.1_cdsid_ZP_06588212.1	SSGG_06040	isocitrate dehydrogenase	2223	238	104	316.554	137.849	1.19936	up	1.8e-13	2.2e-11
lcl|NZ_DS999644.1_cdsid_ZP_06588228.1	SSGG_06056	5-methyltetrahydropteroyltriglutamate-homocysteine methyltransferase	2319	104	33	132.6	41.93	1.66103	up	5.37e-10	4.56e-08
lcl|NZ_DS999644.1_cdsid_ZP_06583229.1	SSGG_06343	glyceraldehyde-3-phosphate dehydrogenase 2	1011	1166	377	3410.03	1098.76	1.63391	up	1.51e-94	1.47e-91
lcl|NZ_DS999644.1_cdsid_ZP_06588591.1	SSGG_06419	polyketide synthase	9441	1	21	0.313179	6.55409	-4.38734	down	5.93e-06	0.00025959
lcl|NZ_DS999644.1_cdsid_ZP_06588694.1	SSGG_06522	sigma factor	897	65	9	214.255	29.5639	2.85743	up	6.94e-12	7.01e-10
lcl|NZ_DS999644.1_cdsid_ZP_06588727.1	SSGG_06555	cytochrome b subunit	705	73	23	306.157	96.128	1.67124	up	1.85e-07	1.08e-05
lcl|NZ_DS999644.1_cdsid_ZP_06588729.1	SSGG_06557	succinate dehydrogenase/fumarate reductase iron-sulfur subunit	747	108	42	427.478	165.668	1.36755	up	4.23e-08	2.76e-06
lcl|NZ_DS999644.1_cdsid_ZP_06588808.1	SSGG_06636	protease inhibitor	444	463	86	3083.25	570.725	2.43359	up	5.99e-64	3.9e-61
lcl|NZ_DS999644.1_cdsid_ZP_06582186.1	SSGG_06769	tellurium resistance protein	1311	34	4	76.6809	8.99018	3.09245	up	3.18e-07	1.77e-05
lcl|NZ_DS999644.1_cdsid_ZP_06589037.1	SSGG_06865	ABC sugar transporter	1080	113	31	309.361	84.5764	1.87096	up	2.03e-12	2.17e-10
